# Supplementary material for: The Roles of Gene Duplication, Gene Conversion and Positive Selection in Rodent Esp and Mup Pheromone Gene Families with Comparison to the Abp Family
Source: PLoS One. 2012 Oct 19;7(10):e47697. doi: 10.1371/journal.pone.0047697 (PMC3477143; doi:10.1371/journal.pone.0047697)
Supplement: Table S1 — M. musculus and R. norvegicus Mup genes. (XLS) [file pone.0047697.s002.xls]

## Sheet: Sheet1
Table S1. Mus musculus and Rattus norvegicus Mup genes
Mus musculus Mup genes
GENE	Accession number	CHR	STRAND	GRC37 coordinates		GRC38 coordinates		LENGTH	NOTES	PROTEIN	Accession number
Slc46a2	AK040063	4	n	59918771	59927928	59905899	59915056	9158
MUP1	BK006638	4	n	59970737	59973471	59957865	59960599	2734		MUP1	TPA_inf; DAA06297
MUP2	BK006639	4	p	60016421	60019086	60003549	60006214	2665		MUP2	TPA_inf; DAA06298
MUP3	BK006640	4	n	60080402	60083172	60067530	60070300	2771		MUP3	TPA_inf; DAA06299
MUP3ps	BK006641	4	p	60098712	60101449	60085840	60088577	2738	pseudogene	N/A
MUP4	BK006642	4	n	60149867	60152658	60136995	60139786	2792		MUP4	TPA_inf; DAA06300
MUP4ps	BK006643	4	p	60168116	60170838	60155244	60157966	2723	pseudogene	N/A
MUP5	BK006644	4	n	60232554	60235341	60219682	60222469	2788	mRNA constructed from gene	MUP5	TPA_inf; DAA06301
MUP5ps	BK006645	4	p	60250217	60256899	60237345	60244027	6683	pseudogene	N/A
MUP6	BK006646	4	n	60431980	60434758	60419108	60421886	2779	mRNA constructed from gene	MUP6	TPA_inf; DAA06302
MUP6ps	BK006647	4	p	60450234	60452936	60437362	60440064	2703	pseudogene	N/A
MUP7	BK006648	4	n	60511948	60514721	60499076	60501849	2774	mRNA constructed from gene	MUP7	TPA_inf; DAA06303
MUP7ps	BK006649	4	p	60530333	60533047	60517461	60520175	2715	pseudogene	N/A
MUP8	BK006650	4	n	60592193	60594960	60579321	60582088	2768		MUP8	TPA_inf; DAA06304
MUP8ps	BK006651	4	p	60610469	60610543	60597597	60597671	75	pseudogene	N/A
MUP9	BK006652	4	n	60672400	60675172	60659528	60662300	2773	mRNA constructed from gene	MUP9	TPA_inf; DAA06305
MUP9ps	BK006653	4	p	60690555	60693303	60677683	60680431	2749	pseudogene	N/A
MUP10	BK006654	4	n	60733317	60736087	60738445	60741215	2771	mRNA constructed from gene	MUP10	TPA_inf; DAA06306
MUP10ps	BK006655	4	p	60751684	60754398	60756812	60759526	2715	pseudogene	N/A
MUP10a-ps	BK006656	4	p	60824095	60826803	61163063	61165771	2709	pseudogene	N/A
MUP11	BK006657	4	n	60886403	60889192	61225371	61228160	2790	mRNA constructed from gene	MUP11	TPA_inf; DAA06307
MUP11ps	BK006658	4	p	60904609	60907325	61243577	61246293	2717	pseudogene	N/A
MUP12	BK006659	4	n	60962132	60964921	61301100	61303889	2790	mRNA constructed from gene	MUP12	TPA_inf; DAA06308
MUP12ps	BK006660	4	p	60979762	60981840	61318730	61320808	2079	pseudogene	N/A
MUP13	BK006661	4	n	61097880	61100664	61436848	61439632	2785	mRNA constructed from gene	MUP13	TPA_inf; DAA06309
MUP13ps	BK006662	4	p	61113276	61115350	61452244	61454318	2075	pseudogene	N/A
MUP14	BK006663	4	n	61177683	61180446	61516651	61519414	2764	Note that the gene BLATs to the correct location but neither the protein nor the mRNA does	MUP14	TPA_inf; DAA06310
MUP14ps	BK006664	4	p	61195262	61198005	61534230	61536973	2744	pseudogene	N/A
MUP15	BK006665	4	n	61254021	61256792	61592989	61595760	2772	mRNA constructed from gene	MUP15	TPA_inf; DAA06311
MUP15ps	BK006666	4	p	61269309	61272015	61608277	61610983	2707	pseudogene	N/A
MUP16	BK006667	4	n	61332274	61335059	61671240	61674025	2786	mRNA constructed from gene	MUP16	TPA_inf; DAA06312
MUP16ps	BK006668	4	p	61359875	61362578	61698841	61701544	2704	pseudogene	N/A
MUP17	BK006669	4	n	61440421	61443192	61779387	61782158	2772		MUP17	TPA_inf; DAA06313
MUP17ps	BK006670	4	p	61458516	61461271	61797482	61800237	2756	pseudogene	N/A
MUP18	BK006671	4	n	61493396	61496156	61832362	61835122	2761		MUP18	TPA_inf; DAA06314
MUP19ps	BK006672	4	n	61518354	61518913	61857320	61857879	560	pseudogene	N/A
MUP20ps	BK006673	4	n	61536367	61544351	61875333	61883317	7985	pseudogene	N/A
MUP21ps	BK006674	4	n	61618183	61620945	61957149	61959911	2763	pseudogene	N/A
MUP22ps	BK006675	4	n	61673461	61675896	62012427	62014862	2436	pseudogene	N/A
MUP23ps	BK006676	4	n	61690376	61692695	62029342	62031661	2320	pseudogene	N/A
MUP24	BK006677	4	n	61712326	61715083	62051292	62054049	2758		MUP24	TPA_inf; DAA06315
MUP25	BK006678	4	n	61745602	61748265	62084568	62087231	2664		MUP25	TPA_inf; DAA06316
MUP26	BK006679	4	n	61808986	61811786	62147952	62150752	2801		MUP26	TPA_inf; DAA06317
Zfp37	X89264	4	n	61850577	61869580	62189543	62208546	18904
Rattus norvegicus Mup genes
GENE	Accession number	CHR	STRAND	rn4 coordinates		LENGTH	NOTES	PROTEIN	Accession number
Obp3	NM_147215	5	n	78089993	78092259	2267		MUP1	AAA88508
LOC259244	NM_147212	5	n	78164540	78166808	2269		MUP2	NP_671745
MUP4	NM_198784	5	n	78217249	78219538	2290		MUP3	NP_942079
BLATed mRNA	N/A	5	n	78242738	78245022	2285	Obtained gene by BLATing protein	MUP4	XP_001067036
MUP5	NM_203325	5	n	78469204	78471528	2325		MUP9	NP_976070
LOC298109	NM_203512	5	n	78489199	78491469	2271		MUP10	NP_988843
LOC259245	NM_147213	5	n	78682417	78684721	2305		MUP12	AAA40642
LOC259246	NM_147214	5	n	78708427	78710698	2272		MUP13	NP_671746
LOC298111	NM_001024248	5	n	78804145	78806235	2091		MUP15	XP_001061142
