# Supplementary material for: The Roles of Gene Duplication, Gene Conversion and Positive Selection in Rodent Esp and Mup Pheromone Gene Families with Comparison to the Abp Family
Source: PLoS One. 2012 Oct 19;7(10):e47697. doi: 10.1371/journal.pone.0047697 (PMC3477143; doi:10.1371/journal.pone.0047697)
Supplement: Table S2 — M. musculus and R. norvegicus Esp genes. (XLSX) [file pone.0047697.s003.xlsx]

## Sheet: Sheet1
Table S2. Mus musculus and Rattus norvegicus Esp genes
Mus musculus Esp genes
GENE1,2	CHR	STRAND	GRC37 coordinates		GRC38 coordinates		LENGTH	mRNA	PROTEIN	Accession number
Esp1	17	p	40864057	40868730	40727108	40731781	4674	AB194091	ESP1	NP_001033589
Esp3	17	p	40769024	40774009	40632075	40637060	4986	AB306981	ESP3	BAF92720
Esp4	17	p	40735543	40739564	40598594	40602615	4022	AB306982	ESP4	BAF92721
Esp5	17	p	40698456	40716498	40561507	40579549	18043	AB306983	ESP5	BAF92722
Esp6	17	p	40698456	40702571	40561507	40565622	4116	AB306984	ESP6	BAF92723
Esp8	17	p	40656971	40667369	40520022	40530420	10399	AB306986	ESP8	BAF92724
Esp15	17	p	39779569	39781746	39642624	39644801	2178	AB306994	ESP15	BAF92731
Esp16	17	p	39673087	39677789	39536142	39540844	4703	AB306995	ESP16	BAF92732
Esp18	17	p	39543304	39547936	39406359	39410991	4633	AB306997	ESP18	BAF92734
Esp23	17	n	39210636	39213982	39073691	39077037	3347	AB307002	ESP23	BAF92738
Esp24	17	p	39173640	39177171	39036695	39040226	3917	AB307003	ESP24	BAF92739
Esp31	17	p	38776392	38782597	38639447	38645652	6206	AB307010	ESP31	BAF92746
Esp34	17	p	38691137	38697565	38554192	38560620	6429	AB307013	ESP34	BAF92748
Esp36	17	n	38553419	38557130	38416474	38420185	3712	AB307016	ESP36	BAF92751
Esp38	17	p	40087465	40092231	39950520	39955286	4767	AB307019	ESP38	BAF92754
Notes
1Obtained from the BLAT tool on the USCS genome browser using the mRNA sequence as search term
2Most of the ESP genes have three exons and a first Met residue in exon 2, except for ESP5, which is composed of five exons, the first two of which are common to ESP6.
Rattus norvegicus Esp genes
GENE	Accession number	CHR	STRAND	rn4 coordinates		LENGTH	PROTEIN	Accession number
rEsp1	AB307020	9	n	16018696	16018929	234	ESP1	BAF92755
rEsp2	AB307021	9	p	16359584	16359862	279	ESP2	BAF92756
rEsp3	AB307022	9	n	16504665	16505048	384	ESP3	BAF92757
rEsp4	AB307023	9	p	16625093	16625330	238	ESP4	N/A - manually translated gene
rEsp5	AB307024	9	p	16788742	16789035	294	ESP5	BAF92758
rEsp6	AB307025	9	p	16793831	16794043	213	ESP6	BAF92759
rEsp7	AB307026	9	p	16799076	16799306	231	ESP7	BAF92760
rEsp8	AB307027	9	n	16824125	16824415	291	ESP8	BAF92761
rEsp9	AB307028	9	n	16890101	16890256	156	ESP9	BAF92762
rEsp10	AB307029	9	p	16943799	16944008	210	ESP10	N/A - manually translated gene
Extended Rattus norvegicus Esp genes
GENE	Accession number	CHR	STRAND	rn4 coordinates		LENGTH	NOTES	SIGNAL
rEsp1	AB307020	9	n	16018696	16023528	4833	Good gt/ag	MPSLPVMLFLILLLLPS--M
rEsp2	AB307021	9	p	(same as original)		N/A	N/A	Not found
rEsp3	AB307022	9	n	16504665	16532582	27918	Good gt/ag; many N's	MAPLPVMLFLITLLFPL--L
rEsp4	AB307023	9	p	16621337	16625330	3994	Good gt/ag	MSSVPVMWFLIIQLLAS--M
rEsp5	AB307024	9	p	16787050	16789035	1986	Good gt/ag	MMFFITTLLLSSMLTEG
rEsp6	AB307025	9	p	16787050	16794043	6994	Good gt/ag	MGRSFLSTSLGGKTNHRKSL
rEsp7	AB307026	9	p	16797765	16799306	1542	Good gt/ag	MTMYTFEPVLLGCQKN---H
rEsp8	AB307027	9	n	16824125	16828122	3998	ct at the end of the second exon	MGSSLFLSVISSDWNEGKLY
rEsp9	AB307028	9	n	16890101	16891871	1771	Good gt/ag	MASVPVMSFLIIQLLAS--M
rEsp10	AB307029	9	p	(same as original)		N/A	N/A	Not found
