# Supplementary material for: The Roles of Gene Duplication, Gene Conversion and Positive Selection in Rodent Esp and Mup Pheromone Gene Families with Comparison to the Abp Family
Source: PLoS One. 2012 Oct 19;7(10):e47697. doi: 10.1371/journal.pone.0047697 (PMC3477143; doi:10.1371/journal.pone.0047697)
Supplement: Dataset S1 — Putative Rn Esp mRNAs and their predicted proteins. (FA) [file pone.0047697.s004.fa]

Dataset S1. Putative Rn Esp mRNAs and their predicted proteins

>rEsp1 mRNA
ATGCCTTCTTTACCAGTGATGTTATTTCTCATACTTCTGCTGCTGCCATCCATGCTCATG
GAAGAAaacTCAAAAAAAAAACCAAACCCTCCCCCCACCATATCGAGTGATCACAAGACA
AACAAGGGTGACTTGGACATGATAGTCTCCCAAGGAGAACCAAACATCCATGAGGATTTT
GAGATGATGATCATCTCTGCCTTTGATCAAGAACAAACGTTGCTTGTGGATCAGGCCAAT
TGTTGTCAACACAACTTAAATCTGTCTGAATTACTGACTGCCCTGAGCAAATGTGGTGAT

>rESP1 amino acid sequence
MPSLPVMLFLILLLLPSMLMEENSKKKPNPPPTISSDHKTNKGDLDMIVSQGEPNIHEDF
EMMIISAFDQEQTLLVDQANCCQHNLNLSELLTALSKCGD

>rEsp3 mRNA
ATGGCTCCTTTACCAGTGATGTTATTTCTCATAACTCTGCTGTTCCCATTGCTTAGCACT
GAAGGAAGGGTACTGCCACAAACTCAAAAACAATCCACCATATCTTCAACTCATAAGACA
AATGACAAGGCTGCCTTGGACAAGACTGACTGTCAAGGTGAAGGAAATATACAAGGCTGG
GAGAAGGTATTCTGTGCCTCCAATCAAGAGCAAACATTATGTGGAGATGTGGCCAATGCT
AATCAACACAAGTTAAACCTGTCTCAAAACATGATGTCCCAGAGGACCTGTTGTACTCAG
AGCCATCAAGTGGACCCTGTATACTTCAACCACTCAGCCAATAGGATTCAAGGGACCAGA
GTTAGGGACCACGAAAACAATTTTAGAAACAAAGTCATTTACGATTTGGATGAATTCTTG
AAGTTATTGGCAGAGGTGCTGGTTTCCCATTAA

>rESP3 amino acid sequence
MAPLPVMLFLITLLFPLLSTEGRVLPQTQKQSTISSTHKTNDKAALDKTDCQGEGNIQGW
EKVFCASNQEQTLCGDVANANQHKLNLSQNMMSQRTCCTQSHQVDPVYFNHSANRIQGTR
VRDHENNFRNKVIYDLDEFLKLLAEVLVSH

>rEsp4 mRNA
ATGTCTTCTGTCCCAGTCATGTGGTTTCTTATAATTCAGCTGCTAGCATCAATGCTCACT
GAAGGTGGGTTATCACAGAAATTCAGAAAGAATCTATCACATCTGCTGATCAAAAGAAAA
AATGTCAAGAGTGACTCAGAAATGATAGTCTGCCAATGTTTAACATACACCAAAGGAGAT
GTCCAGATGTTTAAAGGCTCCAGAGAAGACCAAGTACTGTTTGTCCTGCTAAGTAGTTGT
TATCTTTCTGAACTTGAGTTTTGCAGTAAAAAAACAAATTTTCCCATTCATGAGAATAAT
GTTTGA

>rESP4 amino acid sequence
MSSVPVMWFLIIQLLASMLTEGGLSQKFRKNLSHLLIKRKNVKSDSEMIVCQCLTYTKGD
VQMFKGSREDQVLFVLLSSCYLSELEFCSKKTNFPIHENNV

>rEsp5 mRNA
ATGATGTTTTTCATCACAACTCTGCTGCTATCATCAATGCTTACTGAAGGGAGGGTGCTG
CTAGAGATTCAAAAAGAACCCACTATACTTGCCGATTTCAATATAAATGTGTATTTTTTA
CATGATGAGACTGACTGTGAAAATATTCAAAATAGCATAGAAGATGTTGACCAGATGTTA
CAAGGCTCCAACCAAGTCAAAAAACTGTTTCAAAGCTCACGCAATGGTTTCTATGTGAAC
TTTTGTTTTCTATCACAAAAATCTATAGATATGTTTTTCATACTAGAAATGGACATACAG
ATATTCATAAGCAACTCCAATTCAAAAGACTATGGTTGGGCACCATAA

>rESP5 amino acid sequence
MMFFITTLLLSSMLTEGRVLLEIQKEPTILADFNINVYFLHDETDCENIQNSIEDVDQML
QGSNQVKKLFQSSRNGFYVNFCFLSQKSIDMFFILEMDIQIFISNSNSKDYGWAP

>rEsp6 mRNA
ATGATGTTTTTCATCACAACTCTGCTGCTATCATCAATGCTTACTGAAGGGAGGGTTCTG
CCAGATACTCAGAAAGAACCCACTGTATCAGCTGGTCACAAGACAAATGTTAAGGGGATT
ATGGAAAAGATTGTCTACAAAAGCATTAGAAATCAATTTGAAGATGGTGGATCCAATGCT
AATGATATATTGTGCCAAATAGGTATTATATTATTTACCCAAAAATTAGAGGTTAATACA
CACATTGAATTCTGTATTTTTCACTAG

>rESP6 amino acid sequence
MMFFITTLLLSSMLTEGRVLPDTQKEPTVSAGHKTNVKGIMEKIVYKSIRNQFEDGGSNA
NDILCQIGIILFTQKLEVNTHIEFCIFH

>rEsp7 mRNA
ATGTTCTTTTTCGTAATTCTTTGGCTACTATCATTGTTCACTGAAGGCAGGGCTCTTCCA
GATTCTCAGAAAGAACCCACCATATCGGCTGATCCCAAGACATATGTCAAGGAAATCATG
GAAGATATCATCTACAAAAATGTAACAAATCATTTTGAAGATAACAATTTTAAGTTTTAT
GAATTTCTATGTGAATTATCTGTTAATATATTTTCTCGAAAACTAAAAGGTAATACACGG
GGGGGTGGGGATTTAGCTCAGTGGTACAGCATTTGCCTATGA

>rESP7 amino acid sequence
MFFFVILWLLSLFTEGRALPDSQKEPTISADPKTYVKEIMEDIIYKNVTNHFEDNNFKFY
EFLCELSVNIFSRKLKGNTRGGGDLAQWYSICL

>rEsp8 mRNA
ATGgCTTCTGTCCCAGTCATGTcGTTTCTTATAATTCAGCTGCTAGCATCAATGCTCACT
GAAGGcagaGTTCTCACAGAAATTCAGAAAGAATCTATCTCATCTGCTGATCAGAAGAAA
AATGTCAAGAGTCACTCAGAAATGATAGTCTGCCAACGTTTAACATACACCAAAGGAGAT
GTCCAGATGTTTAAAGGATCCAGAGAAGACCAAATACTGTATGTCCTGGAGAGTAGTTAT
CTTCTTGAACTTGAGTTTTTCAGCAAAAAACACATATTTGTCCCATTCATGAGAATAATA
TTTGACATGATAAACAAACTTTTACTCTTTGATTCTAAACCCACTCTGTCAAATACTTGA

>rESP8 amino acid sequence
MASVPVMSFLIIQLLASMLTEGRVLTEIQKESISSADQKKNVKSHSEMIVCQRLTYTKGD
VQMFKGSREDQILYVLESSYLLELEFFSKKHIFVPFMRIIFDMINKLLLFDSKPTLSNT

>rEsp9 mRNA
ATGTCTTCAATGTTAGCGGTGTATTTTCTCATCATTCTGCTCTTACCATCGATGCTGACT
GAAGAACTGGTTCTGATACACTCTCAGAAAGAACCCACTATATCTTCTGATCACTTGACT
CTTTTAATTGAGTGCCAACACGCCTGGAAGGAGACCCCTTGGGGTCTGCTTTCTTGTCAA
TTCTTCTTAAGTAAGTGGAGGAAGAAGAGCATTGGCAGAGATTAA

>rESP9 amino acid sequence
MSSMLAVYFLIILLLPSMLTEELVLIHSQKEPTISSDHLTLLIECQHAWKETPWGLLSCQFFLSKWRKKSIGRD
