# Supplementary material for: The Roles of Gene Duplication, Gene Conversion and Positive Selection in Rodent Esp and Mup Pheromone Gene Families with Comparison to the Abp Family
Source: PLoS One. 2012 Oct 19;7(10):e47697. doi: 10.1371/journal.pone.0047697 (PMC3477143; doi:10.1371/journal.pone.0047697)
Supplement: Dataset S2 — Inner fragments of mouse and rat Esp genes from GENECONV analysis. (XLS) [file pone.0047697.s005.xls]

## Sheet: Sheet1
Dataset S2. Inner fragments of mouse and rat Esp genes from GENECONV analysis
gscale = 0
#	Seq	Sim	BC KA	Aligned	Off	sets	Num	Num	Tot	MisM	Average	Median
#	Names	Pvalue	Pvalue	Begin E	nd	Len	Poly	Dif	Difs	Pen.	18.8	18
GI	Esp3;Esp24	0	0.00206	95	116	22	21	0	56	None
GI	ESP12;Esp24	0	0.00504	95	116	22	21	0	54	None
GI	Esp2;Esp24	0.0002	0.00777	95	116	22	21	0	53	None
GI	Esp8;Esp24	0.0004	0.01624	95	113	19	18	0	57	None
GI	rEsp5;rEsp9	0.0005	0.01971	88	104	17	16	0	61	None
GI	Esp3;ESP12	0.0035	0.0633	87	116	30	29	0	37	None
GI	rEsp2;Esp24	0.0039	0.07267	101	115	15	15	0	60	None
GI	ESP12;rEsp7	0.0044	0.07487	88	106	19	18	0	53	None
GI	rEsp3;Esp24	0.01	0.14603	92	107	16	15	0	58	None
GI	ESP29;Esp24	0.01	0.14603	102	116	15	15	0	58	None
GI	Esp10;rEsp7	0.0116	0.1593	88	105	18	17	0	53	None
GI	Esp36;Esp24	0.0146	0.20425	102	116	15	15	0	57	None
GI	rEsp7;rEsp9	0.0332	0.38975	85	100	16	15	0	55	None
GI	Esp3;rEsp7	0.0346	0.41834	88	106	19	18	0	48	None
GI	rEsp6;rEsp9	0.043	0.46567	85	101	17	16	0	52	None
#
# 15 inner fragments listed.
gscale = 1
#	Seq	Sim	BC	KA	Aligned	Offsets	Num	Num	Tot	MisM	Average	Median
#	Names	Pvalue	Pvalue	Begin	End	Len	Poly	Dif	Difs	Pen.	31.3	30
GI	Esp3;Esp24	0	0.0003	85	116	32	31	1	56	2
GI	Esp2;Esp24	0	0.00291	85	116	32	31	1	53	2
GI	ESP12;Esp24	0	0.00454	87	116	30	29	1	54	2
GI	rEsp7;Esp24	0	0.01089	85	114	30	29	3	59	2
GI	Esp1;Esp24	0	0.02307	87	115	29	28	3	59	2
GI	rEsp2;Esp24	0.0001	0.02933	85	115	31	30	4	60	2
GI	Esp4;Esp24	0.0001	0.03324	87	116	30	29	3	57	2
GI	rEsp3;Esp24	0.0001	0.03927	85	107	23	22	1	58	2
GI	Esp10;Esp24	0.0004	0.04994	87	116	30	29	2	53	2
GI	Esp36;Esp24	0.0008	0.06619	85	116	32	31	4	57	2
GI	Esp7;Esp24	0.0016	0.11047	85	116	32	31	4	56	2
GI	rEsp4;Esp24	0.0019	0.1318	85	115	31	30	4	57	2
GI	Esp8;Esp24	0.0019	0.1318	95	116	22	21	1	57	2
GI	Esp5;Esp24	0.0034	0.21338	85	115	31	30	4	56	2
GI	Esp15;Esp24	0.0044	0.26243	88	129	42	29	4	57	2
GI	Esp9;Esp24	0.0044	0.26243	87	113	27	26	3	57	2
GI	ESP29;Esp24	0.0062	0.34003	85	116	32	31	5	58	2
GI	ESP37;Esp24	0.0107	0.46453	85	115	31	30	5	59	2
GI	ESP21;Esp24	0.011	0.48577	88	116	29	28	3	53	2
GI	rEsp8;Esp24	0.0175	0.69812	85	115	31	30	5	58	2
GI	ESP35;Esp24	0.0175	0.69812	85	115	31	30	5	58	2
GI	rEsp5;Esp24	0.0184	0.70458	85	113	29	28	5	62	2
GI	rEsp10;Esp24	0.0329	> 1.0	85	115	31	30	5	57	2
GI	Esp6;Esp24	0.0419	> 1.0	85	115	31	30	4	52	2
GI	ESP11;Esp24	0.0465	> 1.0	86	115	30	29	5	58	2
GI	ESP11;rEsp9	0.0496	> 1.0	96	115	20	19	2	60	2
GI	Esp3;rEsp9	0	0.00838	85	116	32	31	3	57	2
GI	Esp15;rEsp9	0	0.01533	86	129	44	31	3	56	2
GI	ESP12;rEsp9	0.0001	0.02774	88	116	29	28	2	55	2
GI	ESP37;rEsp9	0.0004	0.052	85	115	31	30	3	55	2
GI	ESP35;rEsp9	0.0004	0.05268	85	115	31	30	2	52	2
GI	Esp16;rEsp9	0.0008	0.08819	86	129	44	31	3	53	2
GI	rEsp5;rEsp9	0.0011	0.08873	85	104	20	19	1	61	2
GI	rEsp7;rEsp9	0.0014	0.09746	85	114	30	29	3	55	2
GI	Esp10;rEsp9	0.0016	0.11047	88	116	29	28	3	56	2
GI	rEsp10;rEsp9	0.0044	0.26573	85	115	31	30	3	52	2
GI	Esp2;rEsp9	0.0045	0.26961	85	116	32	31	3	51	2
GI	ESP29;rEsp9	0.011	0.48577	85	116	32	31	4	53	2
GI	Esp36;rEsp9	0.012	0.49364	85	116	32	31	3	49	3
GI	Esp7;rEsp9	0.0224	0.79595	85	116	32	31	5	56	2
GI	rEsp6;rEsp9	0.0208	0.78141	85	116	32	31	4	52	2
GI	Esp1;rEsp9	0.0228	0.81533	88	115	28	27	5	64	2
GI	ESP12;rEsp7	0.0001	0.02827	88	133	46	33	3	53	2
GI	Esp3;rEsp7	0.0019	0.13779	88	114	27	26	1	48	3
GI	Esp10;rEsp7	0.0022	0.15575	88	133	46	33	4	53	2
GI	Esp1;rEsp7	0.003	0.20027	88	114	27	26	4	63	2
GI	Esp2;rEsp7	0.0038	0.22064	88	114	27	26	1	47	3
GI	Esp36;Esp15	0.003	0.20881	86	114	29	28	1	45	3
GI	ESP35;Esp15	0.0085	0.4225	86	114	29	28	2	48	3
GI	ESP12;Esp15	0.02	0.74787	88	114	27	26	2	51	2
GI	ESP29;Esp15	0.027	0.97631	86	114	29	28	2	46	3
GI	Esp2;Esp15	0.0405	> 1.0	88	114	27	26	2	48	3
GI	Esp2;Esp16	0.0405	> 1.0	88	114	27	26	2	48	3
GI	Esp36;Esp16	0.003	0.20881	86	114	29	28	1	45	3
GI	ESP35;Esp16	0.0085	0.4225	86	114	29	28	2	48	3
GI	ESP12;Esp16	0.02	0.74787	88	114	27	26	2	51	2
GI	Esp3;Esp16	0.0256	0.88569	88	114	27	26	2	49	3
GI	ESP29;Esp16	0.027	0.97631	86	114	29	28	2	46	3
GI	Esp3;Esp36	0.0045	0.26961	85	131	47	34	4	51	2
GI	ESP12;Esp36	0.0085	0.4225	88	116	29	28	2	48	3
GI	Esp2;Esp36	0.016	0.64443	88	116	29	28	2	47	3
GI	Esp1;Esp36	0.0355	> 1.0	88	115	28	27	5	63	2
GI	Esp3;ESP35	0.0132	0.54431	85	115	31	30	4	54	2
GI	Esp3;rEsp10	0.0132	0.54431	85	115	31	30	4	54	2
GI	ESP12;rEsp10	0.0419	> 1.0	88	115	28	27	3	52	2
GI	Esp1;rEsp4	0.0224	0.79595	88	116	29	28	4	56	2
GI	ESP12;rEsp6	0.0419	> 1.0	88	133	46	33	5	52	2
GI	Esp3;Esp23	0.0465	> 1.0	88	132	45	32	6	58	2
GI	rEsp2;ESP29	0.0419	> 1.0	85	115	31	30	4	52	2
GI	Esp3;ESP29	0.0208	0.78141	85	131	47	34	5	52	2
# 70 inner fragments listed.
