# Supplementary material for: The Roles of Gene Duplication, Gene Conversion and Positive Selection in Rodent Esp and Mup Pheromone Gene Families with Comparison to the Abp Family
Source: PLoS One. 2012 Oct 19;7(10):e47697. doi: 10.1371/journal.pone.0047697 (PMC3477143; doi:10.1371/journal.pone.0047697)
Supplement: Dataset S4 — FASTA alignment of Mup sequences encoding secreted proteins. (TXT) [file pone.0047697.s007.txt]

Dataset S4. Mouse Class A MUP coding sequence of the secreted protein

>Mm MUP1 secreted coding
GAAGAAGCTACTTCCAAGGGACAGAACTTAAATGTAGAAAAGATTAATGGGGAATGGTTT
TCTATTCTCCTGGCCTCTGACAAAAGAGAAAAGATAGAAGAACATGGCAGCATGAGAGTT
TTTGTGGAGCACATCCATGTCTTGGAGAATTCCTTAGCTTTTAAATTCCATACTGTTATA
GATGGAGAGTGCTCTGAAATATTTTTGGTTGCTGACAAAACAGAGAAGGCTGGTGAATAT
TCTGTGATGTATGATGGATTCAATACATTTACTATACTTAAGACAGACTATGATAATTAT
ATTATGTTTCATCTCATTAACGAAAAGGATGGGAAAACCTTCCAGCTGATGGAGCTCTAT
GGCCGAAAAGCAGATTTGAATTCAGACATCAAGGAAAAGTTTGTAAAACTTTGTGAGGAG
CATGGAATCATTAAAGAAAATATCATTGACTTAACCAAAACCAATCGCTGCCTCAAGGCC
CGAGAA

>Mm MUP2 secreted coding
GAAGAAGCTAGTTCTATGGGAAGGAACTTTAATGTAGAAAAGATTAATGGGGAGTGGTAT
ACTATTATCCTGGCCTCTGACAAAAGAGCAAAGATAGAAGAACATGGCATCATGAGACTT
TTTGTGGAGCACATTCATGTCTTGGAGAATTCCTTAGGTTTTAAATTCCATACTGTTATA
GATGAAGAGTGCTCCGAAATATTTTTGGTTGCTGACAAAACAGAAAAGGCTGGTGAATAT
TCTGTGACATATGATGGATTCAAAAAATTTACAGTACTTAAGACAGACTATGATAATTAT
ATTATGTTTCATCTCATTAATGAAATGAATGGGGAAACCTTCCAGCTGATGTCGCTCTAT
GGCCGAGAACCAGATTTGAATTCAGATATCAAAGAAAAGTTTGTAAAACTTTGTGAGGAG
CATGGAATCATTAGAGAGAATATCATTGACTTCACCAAAACCAATCGCTGCCTCCAGGCC
CGAGAA

>Mm MUP18 secreted coding
GAAGAAGCTAGTTCTGAGGGACAGAACTTAAATGTAGAAAAGATTAATGGAAAATGGTTT
TCTATTCTCCTGGCCTCTGACAAAAGAGAAAAGATAGAAGAACATGGCACCATGAGAGTT
TTTGTGGAGCACATCGATGTCTTGGAGAATTCCTTAGCTTTTAAATTCCATACTGTTATA
GATGAAGAGTGCACTGAAATATATTTGGTTGCTGACAAAACAGAAAAAGCTGGTGAATAT
TCTGTGACATATGATGGATTCAATACATTTACTATACTTAAGACAGACTATGATAATTAT
ATTATGTTTCATCTCATTAACAAAAAGGATGAGGAAAACTTCCAGCTGATGGAGCTCTTT
GGTCGAGAACCAGATTTGAGTTCAGACATCAAGGAAAAGTTTGCAAAACTATGTGAGGAG
CATGGAATCGTTAGAGAAAATATCATTGACCTATCCAATGCCAATCGCTGCCTCCAGGCC
CGAGAA

>Mm MUP24 secreted coding
GAAGAAGCTAGTTCTATGGAAAGGAACTTTAATGTAGAAAAGATTAATGGGGAATGGTAT
ACTATTATGCTGGCCACTGACAAAAGAGAAAAGATAGAAGAACATGGCAGCATGAGAGTT
TTTGTCGAGTACATCCATGTCTTGGAGAATTCCTTAGCTCTTAAATTCCATATTATTATA
AATGAGGAGTGCTCTGAAATATTTTTGGTTGCTGACAAAACAGAAAAGGCTGGTGAATAT
TCTGTAACGTATGATGGATCGAATACATTTACTATACTTAAGACAGACTATGATAATTAT
ATTATGATTCATCTCATTAACAAAAAGGATGGAGAAACCTTCCAGCTGATGGAGCTCTAT
GGCCGAGAACCAGATTTGAGTTCAGACATCAAGGAAAAGTTTGCACAACTAAGCGAGGAG
CATGGAATCGTTAGAGAAAATATCATTGACCTAACCAATGCCAATCGCTGCCTTGAGGCC
CGAGAA

>Mm MUP25 secreted coding
GAAGAATCTAGTTCTATGGAAAGGAACTTTAATGTAGAACAGATTAGTGGGTATTGGTTT
TCTATTGCTGAAGCCTCTGATGAAAGAGAAAAGATAGAAGAACATGGCAGCATGAGAGCT
TTTGTGGAAAACATCACTGTCTTGGAGAATTCCTTAGTCTTTAAATTCCATTTAATTGTA
AATGAAGAGTGCACCGAAATGACTGCGATTGGTGAACAAACAGAAAAGGCTGGCATATAT
TATATGAACTATGATGGATTCAATACATTTAGTATACTTAAGACAGACTATGATAATTAT
ATTATGATTCATCTCATTAACAAAAAGGATGGGAAAACCTTCCAGCTGATGGAGCTCTAT
GGCCGAGAACCAGATTTGAGTTTAGACATCAAGGAAAAGTTTGCAAAACTATGCGAGGAG
CATGGAATCATTAGAGAAAATATCATTGACCTAACCAATGTCAATCGCTGCCTCGAGGCC
CGAGAA

>Mm MUP26 secreted coding
GAAGAATATAGTTCTATGGGAAGGAACTTTAATGTAGAACAGATTAGCGGGTATTGGTTT
TCTATTGCTGAAGCCTCTGATGAAAGAGAAAAGATAGAAGAACATGGCAGCATGAGAGCT
TTTGTGGAAAACATCACTGTCTTGGAGAATTCCTTAGTCTTTAAATTCCATTTTATTGTA
AATGAAGAGTGCACCGAAATGACTTTGATTGGTGAAGAAACAGAAAAGGCTGGCATATAT
TATTTGAACTATGATGGATTCAATACATTTACTATACTTAAGACAGACTATGATAATTAT
ATTATGATTTATCTCATTAACGAAAAAGATGGGGAAACCTTCCAGCTGATGGAGCTCTAT
GGCCGAGAACCATATTTGAGTTTAGACATCAAGGAAAAGTTTGCAAAACTATGCGAGGAG
CATGGAATCATTAGAGAAAATATCATTGACCTAACCAACGTCAATCGCTGCCTCGAGGCC
CGAGAA

Mouse Class B MUP coding sequence of the secreted protein

>Mm MUP3 secreted coding
GAAGAAGCTAGTTCTACGGGAAGGAACTTTAATGTAGAAAAGATTAATGGGGAATGGCAT
ACTATTATCCTGGCCTCTGACAAGAGAGAAAAGATAGAAGATAATGGCAACTTTAGACTT
TTTCTGGAGCAAATCCATGTCTTGGAGAATTCCTTAGTTCTTAAAGTCCATACTGTAAGA
GATGAAGAGTGCTCCGAATTATCTATGGTTGCTGACAAAACAGAAAAGGCTGGTGAATAT
TCTGTGACGTATGATGGATTCAATACATTTACTATACCTAAGACAGACTATGATAACTTT
CTTATGGCTCATCTCATTAACGAAAAGGATGGGGAAACCTTCCAGCTGATGGGGCTCTAT
GGCCGAGAACCAGATTTGAGTTCAGACATCAAGGAAAGGTTTGCACAACTATGTGAGAAG
CATGGAATCCTTAGAGAAAATATCATTGACCTATCCAATGCCAATCGCTGCCTCCAGGCC
CGAGAA

>Mm MUP4 secreted coding
GAAGAAGCTAGTTCTACGGGAAGGAACTTTAATGTACAAAAGATTAATGGGGAATGGCAT
ACTATTATCCTGGCCTCTGACAAAAGAGAAAAGATAGAAGATAATGGCAACTTTAGACTT
TTTCTGGAGCAAATCCATGTCTTGGAGAATTCCTTAGTTCTTAAATTCCATACTGTAAGA
GATGAAGAGTGCTCGGAATTATCTATGGTTGCTGACAAAACAGAAAAGGCTGGTGAATAT
TCTGTGACGTATGATGGATTCAATACATTTACTATACCTAAGACAGACTATGATAACTTT
CTTATGGCTCATCTCATTAACGAAAAGGATGGGGAAACCTTCCAGCTGATGGGGCTCTAT
GGCCGAGAACCAGATTTGAGTTCAGACATCAAGGAAAGGTTTGCACAACTATGTGAGGAG
CATGGAATCCTTAGAGAAAATATCATTGACCTATCCAATGCCAATCGCTGCCTCCAGGCC
CGAGAA

>Mm MUP5 secreted coding
GAAGAAGCTAGTTCTACGGGAAGGAACTTTAATGTAGAAAAGATTAATGGGGAATGGCAT
ACTATTATCCTGGCCTCTGACAAAAGAGAAAAGATAGAAGATAATGGCAACTTTAGACTT
TTTCTGGAGCAAATCCGTGTCTTGGAGAATTCCTTAGTTCTTAAAGTCCATACTGTAAGA
GATGAAGAGTGCTCGGAATTATCTATGGTTGCTGACAAAACAGAAAAGGCTGGTGAATAT
TCTGTGACGTATGATGGATTCAATACATTTACTATACCTAAGACAGACTATGATAACTTT
CTTATGGCTCATCTCATTAACGAAAAGGATGGGGAAACCTTCCAGCTGATGGGGCTCTAT
GGCCGAGAACCAGATTTGAGTTCAGACATCAAGGAAAGGTTTGCACAACTATGTGAGGAG
CATGGAATCCTTAGAGAAAATATCATTGACCTATCCAATGCCAATCGCTGCCTCCAGGCC
CGAGAA

>Mm MUP6 secreted coding
GAAGAAGCTAGTTCTACGGGAAGGAACTTTAATGTAGAAAAGATTAATGGGGAATGGCAT
ACTATTATCCTGGCCTCTGACAAAAGAGAAAAGATAGAAGATAATGGCAACTTTAGACTT
TTTCTGGAGCAAATCCATGTCTTGGAGAATTCCTTAGTTCTTAAATTCCATACTGTAAGA
GATGAAGAGTGCTCCGAATTATCTATGGTTGCTGACAAAACAGAAAAGGCTGGTGAATAT
TCTGTGACGTATGATGGATTCAATACATTTACTATACCTAAGACAGACTATGATAACTTT
CTTATGGCTCATCTCATTAACGAAAAGGATGGGGAAACCTTCCAGCTGATGGGGCTCTAT
GGCCGAGAACCAGATTTGAGTTCAGACATCAAGGAAAGGTTTGCACAACTATGTGAGGAG
CATGGAATCCTTAGAGAAAATATCATTGACCTATCCAATGCCAATCGCTGCCTCCAGGCC
CGAGAA

>Mm MUP7 secreted coding
GAAGAAGCTAGTTCTACGGGAAGGAACTTTAATGTAGAAAAGATTAATGGGGAATGGCAT
ACTATTATCCTGGCCTCTGACAAAAGAGAAAAGATAGAAGATAATGGCAACTTTAGACTT
TTTCTGGAGCAAATCCATGTCTTGGAGAATTCCTTAGTTCTTAAATTCCATACTGTAAGA
GATGAAGAGTGCTCGGAATTATCTATGGTTGCTGACAAAACAGAAAAGGCTGGTGAATAT
TCTGTGACGTATGATGGATTCAATACATTTACTATACCTAAGACAGACTATGATAACTTT
CTTATGGCTCATCTCATTAACGAAAAGGATGGGGAAACCTTCCAGCTGATGGGGCTCTAT
GGCCGAGAACCAGATTTGAGTTCAGACATCAAGGAAAGGTTTGCACAACTATGTGAGAAG
CATGGAATCCTTAGAGAAAATATCATTGACCTATCCAATGCCAATCGCTGCCTCCAGGCC
CGAGAA

>Mm MUP8 secreted coding
GAAGAAGCTAGTTCTACGGGAAGGAACTTTAATGTAGAAAAGATTAATGGGGAATGGCAT
ACTATTATCCTGGCCTCTGACAAAAGAGAAAAGATAGAAGATAATGGCAACTTTAGACTT
TTTCTGGAGCAAATCCATGTCTTGGAGAAATCCTTAGTTCTTAAATTCCATACTGTAAGA
GATGAAGAGTGCTCCGAATTATCTATGGTTGCTGACAAAACAGAAAAGGCTGGTGAATAT
TCTGTGACGTATGATGGATTCAATACATTTACTATACCTAAGACAGACTATGATAACTTT
CTTATGGCTCATCTCATTAACGAAAAGGATGGGGAAACCTTCCAGCTGATGGGGCTCTAT
GGCCGAGAACCAGATTTGAGTTCAGACATCAAGGAAAGGTTTGCACAACTATGTGAGGAG
CATGGAATCCTTAGAGAAAATATCATTGACCTATCCAATGCCAATCGCTGCCTCCAGGCC
CGAGAA

>Mm MUP9 secreted coding
GAAGAAGCTAGTTCTACGGGAAGGAACTTTAATGTAGAAAAGATTAATGGGGAATGGCAT
ACTATTATCCTGGCCTCTGACAAAAGAGAAAAGATAGAAGATAATGGCAACTTTAGACTT
TTTCTGGAGCAAATCCATGTCTTGGAGAATTCCTTAGTTCTTAAATTCCATACTGTAAGA
GATGAAGAGTGCTCGGAATTATCTATGGTTGCTGACAAAACAGAAAAGGCTGGTGAATAT
TCTGTGACGTATGATGGATTCAATACATTTACTATACCTAAGACAGACTATGATAACTTT
CTTATGGCTCATCTCATTAACGAAAAGGATGGGGAAACCTTCCAGCTGATGGGGCTCTAT
GGCCGAGAACCAGATTTGAGTTCAGACATCAAGGAAAGGTTTGCACAACTATGTGAGGAG
CATGGAATCCTTAGAGAAAATATCATTGACCTATCCAATGCCAATCGCTGCCTCCAGGCC
CGAGAA

>Mm MUP10 secreted coding
GAAGAAGCTAGTTCTACGGGAAGGAACTTTAATGTAGAAAAGATTAATGGGGAATGGCAT
ACTATTATCCTGGCCTCTGACAAAAGAGAAAAGATAGAAGATAATGGCAACTTTAGACTT
TTTCTGGAGCAAATCCATGTCTTGGAGAATTCCTTAGTTCTTAAATTCCATACTGTAAGA
GATGAAGAGTGCTCGGAATTATCTATGGTTGCTGACAAAACAGAAAAGGCTGGTGAATAT
TCTGTGACGTATGATGGATTCAATACATTTACTATACCTAAGACAGACTATGATAACTTT
CTTATGGCTCATCTCATTAACGAAAAGGATGGGGAAACCTTCCAGCTGATGGGGCTCTAT
GGCCGAGAACCAGATTTGAGTTCAGACATCAAGGAAAGGTTTGCACAACTATGTGAGAAG
CATGGAATCCTTAGAGAAAATATCATTGACCTATCCAATGCCAATCGCTGCCTCCAGGCC
CGAGAA

>Mm MUP11 secreted coding
GAAGAAGCTAGTTCTACGGGAAGGAACTTTAATGTAGAAAAGATTAATGGGGAATGGCAT
ACTATTATCCTGGCCTCTGACAAAAGAGAAAAGATAGAAGAACATGGCAACTTTAGACTT
TTTCTGGAGCAAATCCATGTCTTGGAGAATTCCTTAGTTCTTAAAGTCCATACTGTAAGA
GATGAAGAGTGCTCGGAATTATCTATGGTTGCTGACAAAACAGAAAAGGCTGGTAAATAT
TCTGTGACGTATGATGGATTCAATACATTTACTATACCTAAGACAGACTATGATAACTTT
CTTATGGCTCATCTCATTAACGAAAAGGATGGGGAAACCTTCCAGCTGATGGGGCTCTAT
GGCCGAGAACCAGATTTGAGTTCAGACATCAAGGAAAGGTTTGCACAACTATGTGAGGAG
CATGGAATCCTTAGAGAAAATATCATTGACCTATCCAATGCCAATCGCTGCCTCCAGGCC
CGAGAA

>Mm MUP12 secreted coding
GAAGAAGCTAGTTCTACGGGAAGGAACTTTAATGTAGAAAAGATTAATGGGGAATGGCAT
ACTATTATCCTGGCCTCTGACAAAAGAGAAAAGATAGAAGATAATGGCAACTTTAGACTT
TTTCTGGAGCAAATCCGTGTCTTGGAGAATTCCTTAGTTCTTAAATTCCATACTGTAAGA
GATGAAGAGTGCTCGGAATTATCTATGGTTGCTGACAAAACAGAAAAGGCTGGTGAATAT
TCTGTGACGTATGATGGATTCAATACATTTACTATACCTAAGACAGACTATGATAACTTT
CTTATGGCTCATCTCATTAACGAAAAGGATGGGGAAACCTTCCAGCTGATGGGGCTCTAT
GGCCGAGAACCAGATTTGAGTTCAGACATCAAGGAAAGGTTTGCACAACTATGTGAGGAG
CATGGAATCCTTAGAGAAAATATCATTGACCTATCCAATGCCAATCGCTGCCTCCAGGCC
CGAGAA

>Mm MUP13 secreted coding
GAAGAAGCTAGTTCTACGGGAAGGAACTTTAATGTACAAAAGATTAATGGGGAATGGCAT
ACTATTATCCTGGCCTCTGACAAAAGAGAAAAGATAGAAGATAATGGCAACTTTAGACTT
TTTCTGGAGCAAATCCATGTCTTGGAGAATTCCTTAGTTCTTAAATTCCATACTGTAAGA
GATGAAGAGTGCTCGGAATTATCTATGGTTGCTGACAAAACAGAAAAGGCTGGTGAATAT
TCTGTGACGTATGATGGATTCAATACATTTACTATACCTAAGACAGACTATGATAACTTT
CTTATGGCTCATCTCATTAACGAAAAGGATGGGGAAACCTTCCAGCTGATGGGGCTCTAT
GGCCGAGAACCAGATTTGAGTTCAGACATCAAGGAAAGGTTTGCACAACTATGTGAGAAG
CATGGAATCCTTAGAGAAAATATCATTGACCTATCCAATGCCAATCGCTGCCTCCAGGCC
CGAGAA

>Mm MUP14 secreted coding
GAAGAAGCTAGTTCTACGGGAAGGAACTTTAATGTAGAAAAGATTAATGGGGAATGGCAT
ACTATTATCCTGGCCTCTGACAAAAGAGAAAAGATAGAAGATAATGGCAACTTTAGACTT
TTTCTGGAGCAAATCCATGTCTTGGAGAATTCCTTAGTTCTTAAATTCCATACTGTAAGA
GATGAAGAGTGCTCCGAATTATCTATGGTTGCTGACAAAACAGAAAAGGCTGGTGAATAT
TCTGTGACGTATGATGGATTCAATACATTTACTATACCTAAGACAGACTATGATAACTTT
CTTATGGCTCATCTCATTAACGAAAAGGATGGGGAAACCTTCCAGCTGATGGGGCTCTAT
GGCCGAGAACCAGATTTGAGTTCAGACATCAAGGAAAGGTTTGCACAACTATGTGAGGAG
CATGGAATCCTTAGAGAAAATATCATTGACCTATCCAATGCCAATCGCTGCCTCCAGGCC
CGAGAA

>Mm MUP15 secreted coding
GAAGAAGCTAGTTCTACGGGAAGGAACTTTAATGTAGAAAAGATTAATGGGGAATGGCAT
ACTATTATCCTGGCCTCTGACAAAAGAGAAAAGATAGAAGAACATGGCAACTTTAGACTT
TTTCTGGAGCAAATCCATGTCTTGGAGAATTCCTTAGTTCTTAAAGTCCATACTGTAAGA
GATGAAGAGTGCTCCGAATTATCTATGGTTGCTGACAAAACAGAAAAGGCTGGTGAATAT
TCTGTGACGTATGATGGATTCAATACATTTACTATACCTAAGACAGACTATGATAACTTT
CTTATGGCTCACCTCATTAACGAAAAGGATGGGGAAACCTTCCAGCTGATGGGGCTCTAT
GGCCGAGAACCAGATTTGAGTTCAGACATCAAGGAAAGGTTTGCACAACTATGTGAGGAG
CATGGAATCCTTAGAGAAAATATCATTGACCTATCCAATGCCAATCGCTGCCTCCAGGCC
CGAGAA

>Mm MUP16 secreted coding
GAAGAAGCTAGTTCTACGGGAAGGAACTTTAATGTAGAAAAGATTAATGGGGAATGGCAT
ACTATTATCCTGGCCTCTGACAAAAGAGAAAAGATAGAAGATAATGGCAACTTTAGACTT
TTTCTGGAGCAAATCCATGTCTTGGAGAATTCCTTAGTTCTTAAATTCCATACTGTAAGA
GATGAAGAGTGCTCCGAATTATCTATGGTTGCTGACAAAACAGAAAAGGCTGGTGAATAT
TCTGTGACGTATGATGGATTCAATACATTTACTATACCTAAGACAGACTATGATAACTTT
CTTATGGCTCATCTCATTAACGAAAAGGATGGGGAAACCTTCCAGCTGATGGGGCTCTAT
GGCCGAGAACCAGATTTGAGTTCAGACATCAAGGAAAGGTTTGCACAACTATGTGAGGAG
CATGGAATCCTTAGAGAAAATATCATTGACCTATCCAATGCCAATCGCTGCCTCCAGGCC
CGAGAA

>Mm MUP17 secreted coding
GAAGAAGCTAGTTCTACGGGAAGGAACTTTAATGTAGAAAAGATTAATGGGGAATGGCAT
ACTATTATCCTGGCCTCTGACAAAAGAGAAAAGATAGAAGATAATGGCAACTTTAGACTT
TTTCTGGAGCAAATCCATGTCTTGGAGAATTCCTTAGTTCTTAAATTCCATACTGTAAGA
GATGAAGAGTGCTCCGAATTATCTATGGTTGCTGACAAAACAGAAAAGGCTGGTGAATAT
TCTGTGACGTATGATGGATTCAATACATTTACTATACCTAAGACAGACTATGATAACTTT
CTTATGGCTCATCTCATTAACGAAAAGGATGGGGAAACCTTCCAGCTGATGGGGCTCTAT
GGCCGAGAACCAGATTTGAGTTCAGACATCAAGGAAAGGTTTGCACAACTATGTGAGGAG
CATGGAATCCTTAGAGAAAATATCATTGACCTATCCAATGCCAATCGCTGCCTCCAGGCC
CGAGAA

Rat MUP coding sequence of the secreted protein

>Rn MUP1 secreted coding
GAAGAAGCTAGTTTCGAGAGAGGGAACCTCGATGTGGACAAGCTCAATGGGGATTGGTTT
TCTATTGTCGTGGCCTCTGATAAAAGAGAAAAGATAGAAGAGAACGGCAGCATGAGAGTT
TTTGTGCAGCACATCGATGTCTTGGAGAATTCCTTAGGCTTCACGTTCCGTATTAAGGAA
AATGGAGTGTGCACAGAATTTTCTTTGGTTGCCGACAAAACAGCAAAGGATGGCGAATAT
TTTGTTGAGTATGACGGAGAAAATACATTTACTATACTGAAGACAGACTATGACAATTAT
GTCATGTTTCATCTCGTTAATGTCAACAACGGGGAAACATTCCAGCTGATGGAGCTCTAC
GGCAGAACAAAGGATCTGAGTTCAGACATCAAGGAAAAGTTTGCAAAACTATGTGTGGCA
CATGGAATCACTAGGGACAATATCATTGACCTAACCAAGACTGATCGCTGTCTCCAGGCC
CGAGGT

>Rn MUP2 secreted coding
GAAGAAGCTAGTTCCACAACAGGGAACCGTGATGTGGACAAGCTCAATGGGGATTGGTTT
TCTATTGTCGTGGCCTCGGACAAAAGAGAAAAGATAGAAGAGAATGGCAGCATGAGAGTT
TTTGTGCAGCACATCCGTGTCTTGGAAAATTCCTTAGCCTTCAAGTTCCGTATTAAGGAA
AATGGAGTGTGCACAGAATTTTCTTTGGTTGCCTACAAAACACCAAAGGATGGCGAATAT
TTTGTTGAGTATGACGGAGGGAATACATTTACTATACTTAAGACAGACTATGACAGATAT
GTCATGTTTCATCTCGTTAATTTCAAGAACGGGGAAACATTCCAGCTGATGGAGCTCTAC
GGCAGAACAAAGGATCTGAGTTCAGACATCAAGGAAAAGTTTGCAAAACTATGTGTGGCG
CATGGAATCACTAGGGACAATATCATTGACCTAACCAAGACTGATCGTTGTCTCCAGGCC
CGAGGT

>Rn MUP3 secreted coding
GAAGAAGCTAGTTCTGTGAGAGGGAACCTCGATGTGGACAAGCTCAATGGGGATTGGTTT
TCTATTGTTCTCGCCTCTGACAAAAGAGAAAAGATAGAAGAGAACGGCAGCATGAGAGTT
TTTATGCAGCACATCGATGTCTTGGAGAATTCCTTAGGCTTCAAGTTCCATATTAAGAAA
AATGGAGAGTGCAGGGAAGTATATTTGGTTGCCTACAAAACGCCAAAGGATGGCGAATAT
TTTGTTGAGCATGACGGAGGGAATACATTTACTATACTTAAGACAGACTATGACAGATAT
GTCATGATTCACCTTGTTAATGTCAAGAACGGGGAAACTTTCCAGTTGATGTTGCTCTAC
GGCAGAACAAAGGATCTGAGTTCAGACATCAAGGAAAAGTTTGAAAAACTATGTGTGGCA
CATGGAATAACTAGGGACAATATCATTGACCTAACCAAGACTGATCGCTGTCTCAAGGCC
CGAGGT

>Rn MUP4 secreted coding
GAAGAAGCTAGTTTCGAGAGAGGGAACCTCGATGTGGACAAACTCAATGGGGATTGGTTT
TCTATTGTCGTGGCCTCTAACAAAAGAGAAAAGATAGAAGAGAATGGCAGCATGAGAGTT
TTTATGCAGCACATTGATGTCTTGGAGAATTCCTTAGGCTTCAAGTTCCGTATTAAGGAA
AATGGAGAGTGCAGGGAACTATATTTGGTTGCCTACAAAACGCCAGAGGATGGCGAATAT
TTTGTTGAGTATGACGGAGGGAATACATTTACTATACTTAAGACAGACTATGACAGATAT
GTCATGTTTCATCTCGTTAATTTCAAGAACGGGGAAACATTCCAGCTGATGGAGCTCTAC
GGCAGAACAAAGGATCTGAGTTCAGACTTCAAGAAAAAGTTTGCAAAACTATGTGAGGCT
CATGGAATCACTAGGGACAATATCATTGACCTAACTAAGACTGATCGCTGTCTCCAGGCC
CGAGGT

>Rn MUP9 secreted coding
GAAGAAGCTAGTTTCGAGAGAGGGAACCTCGATGTGGACAAGCTCAATGGGGATTGGTTT
TCTATTGTCATGGCCTCTGACAAAAGAGAAAAGATAGAAGAGAATGGCAGCATGAGAGTT
TTTGTGCAGCACATCGATGTCTTGGAGAATTCCTTAGGCTTCAAGTTTCATATTAAGGTA
AATGGAAAGTGCAGGGAACTCTATTTGGTTGCCTACAAAACGCCAAAGGATGGCGAATAT
TTTGTTGAATATGACGGAGGGAATACATTTAATATACTTAAGACAGACTATGACAGATAT
GTCATGTTTCATCTCGTTAATTTCAAGGACGGGGAAACCTTCCAGCTGATGAATCTCTTA
GGCAGAACAAAGGATCTGAGTTCAGATATCAAGGAAAAGTTTGCAAAACTATGTGTGGCG
CATGGAATCACTAGGGAGAATATCATTGACGTAACCAAGACTGATCGCTGTCTCCAGGCC
CGAGGT

>Rn MUP10 secreted coding
GAAGAAGCTAGTTTCGAGAGAGGGAACGTCGATGTGGACAAGCTCAATGGGGATTGGTTT
TCTATTGTCATGGCCTCTGACAAAAGAGAAAAGATAGAAGAGAATGGCAGCATGAGAGTT
TTTGTGCAGCACATCGATGTCTTGGAGAATTCCTTAGGCTTCAAGTTCCGTATTAAGGTA
AATGGAAAGTGCAGGGAACTCTATTTGGTTGCCTACAAAACGCCAAAGGATGGCGAATAT
TTTGTTGAATATGACGGAGGGAATACATTTAATATACTTAAGACAGACTATGACAGATAT
GTCATGTTTCATCTCGTTAATTTCAAGGACGGGGAAACCTTCCAGCTGATGAATCTCTTC
GGCAGAACAAAGGATCTGAGTTCAGATATCAAGGAAAAGTTTGCAAAACTATGTGTGGCG
CATGGAATCACTAGGGAGAATATCATTGACGTAACCAAGACTAATCGCTGTCTCCAGGCC
CAAGGT

>Rn MUP12 secreted coding
GAAGAAGCTAGTTCCACAAGAGGGAACCTCGATGTGGACAAGCTCAATGGGGATTGGTTT
TCTATTGTCGTGGCCTCTGACAAAAGAGAAAAGATAGAAGAGAATGGCAGCATGAGAGTT
TTTATGCAGCACATCGATGTCTTGGAGAATTCCTTAGGCTTCAAGTTCCGTATTAAGGAA
AATGGAGAGTGCAGGGAACTATATTTGGTTGCCTACAAAACGCCAGAGGATGGCGAATAT
TTTGTTGAGTATGACGGAGGGAATACATTTACTATACTTAAGACAGACTATGACAGATAT
GTCATGTTTCATCTCATTAATTTCAAGAACGGGGAAACCTTCCAGGCGATGGTGCTCTAC
GGCAGAACAAAGGATCTGAGTTCAGACATCAAGGAAAAGTTTGCAAAACTATGTGAGGCG
CATGGAATCACTAGGGACAATATCATTGATCTAACCAAGACTGATCACTGTCTCCAGGCC
CGAGGA

>Rn MUP13 secreted coding
GAAGAAGCTAGTTCCACAAGAGGGAACCTCGATGTGGCTAAGCTCAATGGGGATTGGTTT
TCTATTGTCGTGGCCTCTAACAAAAGAGAAAAGATAGAAGAGAATGGCAGCATGAGAGTT
TTTATGCAGCACATCGATGTCTTGGAGAATTCCTTAGGCTTCAAGTTCCGTATTAAGGAA
AATGGAGAGTGCAGGGAACTATATTTGGTTGCCTACAAAACGCCAGAGGATGGCGAATAT
TTTGTTGAGTATGACGGAGGGAATACATTTACTATACTTAAGACAGACTATGACAGATAT
GTCATGTTTCATCTCATTAATTTCAAGAACGGGGAAACCTTCCAGCTGATGGTGCTCTAC
GGCAGAACAAAGGATCTGAGTTCAGACATCAAGGAAAAGTTTGCAAAACTATGTGAGGCG
CATGGAATCACTAGGGACAATATCATTGATCTAACCAAGACTGATCGCTGTCTCCAGGCC
CGAGGA

>Rn MUP15 secreted coding
GAAGAAGCTAATTCCGAGAGAGGGAACCTCGATGTGGACAAGCTAAATGGGGATTGGTTT
TCTATTGTCGTGGCCTCTGACAAAAGAGAAAAGATAGAACAGAATGGCAGCATGAGATTT
TTTGTGCAGCACATCGATGTCTTGGAGAATTCCTTAGGCTTCAAGTTCTGTATTAAGGAA
AATGGAGAGTGCAGGAAACTATATTCGGTTGCCTACAAAACGCCAAAGGATGGCGAATAT
TTTCTTGAGTATGACGGAGGGAATATATTTACTATACTTAAGACAGACTATGACAGATAT
GTCATGTTTCATCTCGTTAATGTCAACAATGGGGAAGCCTTCCAGCTGATGGAGCTCTAT
GGAAGAACAAAGGATCTGAGTTCAGACATCAAGGAAAAGTTTGCAAAACTATGTGAGGCG
CATGGAATCACTAGGGACAATATCATTGACCTAACCAAGACTGATCGCTGTCTCCAGGCC
CGAGGA

>Rn MUP16 secreted coding
GAAGAAGCTAGTTTCAAGAGAGGGAACCTCGATGTTGACAAGCTCAATGGGGATTGGTTT
TCTATTGTCATGGCCTCTGACAAAAGAGAAAAGATAGAAGAGAATGGCAGCATGAGAGTT
TTTATGCAGCACATCGATGTCTTGGAGAATTCCTTAGGCTTCAAGTTCTGTATTAAGGTA
AATGGAGAGTGCAGGGAACTGTATTTGGTTGCCTACAAAACGCCAAAGGAAGGCGAATAT
TTTGTTGAATATGACGGAGGGAATACATTTAATATACTTAAGACAGACTATGACAGATAT
GTCATGTTTCATCTCGTTAATTTCAAGGACGGGGAAACCTTCCAGCTGATGGAGCTTTAC
GGAAGAACAAAGGATCTGAGTTCAGATATCAAGGAAAAGTTTGCAAAACTATGTGTGGCG
CATGGAATCACTAGGGAGAATATCATTGACGTAACCAAGACTGATCGCTGTCTCCAGGCC
CGCGGT
